# Supplementary material for: Monitoring and radioecological characteristics of radiocesium in Japanese beef after the Fukushima nuclear accident
Source: J Radioanal Nucl Chem. 2016 Sep 7;311(2):1367–73. doi: 10.1007/s10967-016-5021-0 (PMC5306270; doi:10.1007/s10967-016-5021-0)
Supplement: Supplementary file 1 — Supplementary material 1 (XLSX 16 kb). Table S1. List of beef samples exceeding the limits after cattle may have been fed with contaminated rice straw (a) from Fukushima prefecture and (b) from other prefectures [file 10967_2016_5021_MOESM1_ESM.xlsx]

## Sheet: Fukushima prefecture
The list of cattle which might be fed the rice straw contaminated with radioactive materials, and inspection results of its meat. As of Feb 27, 2012
Only samples are included that exceeded the regulatory limit of 500 Bq/kg radiocesium. See [15] for the entire data set.
(Rice straw from Fukushima prefectures)
Slaughter date	Individual identification number	Slaughter house	Jurisdiction municipality (slaughter house)	Implementing municipality	Inspection agency	Announcement date	Cs-134 (Bq/kg)	Cs-137 (Bq/kg)	Total (Bq/kg)
2011-04-05	240350699	Yokohama central	Yokohama-shi	Kawasaki-shi	Yokohama Quarantine Station	2011-08-20			786
2011-04-05	241965694	Yokohama central	Yokohama-shi	Kanagawa	Kanagawa institute of Public Health	2011-09-12	610	790	1400
2011-04-05	249016831	Yokohama central	Yokohama-shi	Yokohama-shi	Yokohama Institute of Public Health	2011-09-02	287	340	627
2011-03-30	249017104	Yokohama central	Yokohama-shi	Yokohama-shi	Yokohama Institute of Public Health	2011-09-02	391	472	863
2011-04-07	251614759	Yokohama central	Yokohama-shi	Kawasaki-shi	Kawasaki Institute of Public Health	2011-11-30	321	421	742
2011-03-30	257814597	Yokohama central	Yokohama-shi	Yokohama-shi	Yokohama Institute of Public Health	2011-09-02	412	489	901
2011-04-15	310808211	Yokohama central	Yokohama-shi	Kawasaki-shi	Yokohama Quarantine Station	2011-08-21			668
2011-04-07	320007949	Yokohama central	Yokohama-shi	Kawasaki-shi	Tokyo Quarantine Station	2011-08-19			513
2011-04-19	331607626	Yokohama central	Yokohama-shi	Kawasaki-shi	Tokyo Quarantine Station	2011-08-19			890
2011-04-15	339307580	Yokohama central	Yokohama-shi	Kawasaki-shi	Yokohama Quarantine Station	2011-08-20			719
2011-04-19	348307755	Yokohama central	Yokohama-shi	Kawasaki-shi	Tokyo Quarantine Station	2011-08-19			794
2011-04-07	402806385	Yokohama central	Yokohama-shi	Kawasaki-shi	Yokohama Quarantine Station	2011-08-20			784
2011-04-15	696303102	Yokohama central	Yokohama-shi	Kawasaki-shi	Yokohama Quarantine Station	2011-08-20			593
2011-05-25	836406595	Tokyo shibaura slaughterhouse	Tokyo	Saitama	Saitama Institute of Public Health	2011-07-16	1000	1100	2100
2011-06-22	836476178	Tokyo shibaura slaughterhouse	Tokyo	Kyoto	Kyoto Prefectural Institute of Public Health	2011-08-08			790
2011-06-22	836476758	Tokyo shibaura slaughterhouse	Tokyo	Iwaki-shi	Fukushima Agricultural Technology Center	2011-08-29	240	290	530
2011-06-07	836502723	Tokyo shibaura slaughterhouse	Tokyo	Tokyo	Tokyo Metropolitan Institute of Public Health	2011-07-17			2300
2011-05-13	836524848	Kawaguchi slaughterhouse	Saitama	Tokyo	National Institute of Health Science	2011-07-24			1800
2011-07-06	1035521300	Sendai meat plant	Sendai-shi	Tokyo	Tokyo Metropolitan Institute of Public Health	2011-07-15			650
2011-06-15	1065062033	Sendai meat plant	Sendai-shi	Nishinomiyashi	Kobe Quarantine Station	2011-07-18			644
2011-06-15	1065175139	Sendai meat plant	Sendai-shi	Yamanashi	Yamanashi Institute for Public Health	2011-07-16			680
2011-07-06	1162798200	Sendai meat plant	Sendai-shi	Yamagata	Environmental Radioactivity Monitoring Center	2011-07-15			694
2011-05-11	1165505614	Chiba meat public corporation	Chiba	Aomori	-	2011-07-16	490	560	1050
2011-04-07	1174572614	Yokohama central	Yokohama-shi	Kawasaki-shi	Yokohama Quarantine Station	2011-08-21			568
2011-05-11	1175347112	Chiba meat public corporation	Chiba	Kagawa	Kagawa Prefectural Research Institute for Environmental Sciences and Public Health	2011-07-17	353	301	654
2011-05-25	1180199515	Tokyo shibaura slaughterhouse	Tokyo	Tokyo	Tokyo Metropolitan Institute of Public Health	2011-07-17			680
2011-06-01	1197406354	Sendai meat plant	Sendai-shi	Tokyo	Tokyo Quarantine Station	-			1265
2011-04-07	1242754287	Yokohama central	Yokohama-shi	Kawasaki-shi	Yokohama Quarantine Station	2011-08-20			638
2011-05-25	1243930437	Tokyo shibaura slaughterhouse	Tokyo	Funabashi-shi	National Institute of Public Health	2011-07-19			719
2011-05-26	1248537457	Tokyo shibaura slaughterhouse	Tokyo	Asahikawa-shi	Hokkaido Institute of Public Health	2011-09-10	240	280	520
2011-04-08	1249636548	Yokohama central	Yokohama-shi	Kawasaki-shi	Yokohama Quarantine Station	2011-08-21			511
2011-04-19	1249801939	Yokohama central	Yokohama-shi	Yokohama-shi	Yokohama Institute of Public Health	2011-08-26	412	496	908
2011-04-04	1250389693	Yokohama central slaughterhouse	Yokohama-shi	Kyoto-shi	Kyoto City Institute of Health and Environmental Sciences	2011-10-27	230	280	510
2011-04-07	1250563635	Yokohama central	Yokohama-shi	Kawasaki-shi	Tokyo Quarantine Station	2011-08-19			997
2011-05-02	1250880527	Tokyo shibaura slaughterhouse	Tokyo	Saitama	Saitama Institute of Public Health	2011-08-25	280	360	640
2011-05-02	1251138528	Tokyo shibaura slaughterhouse	Tokyo	Niigata	Niigata Prefecture Radiation Monitoring Center	2011-09-01			570
2011-06-22	1251255485	Tokyo shibaura slaughterhouse	Tokyo	Tokyo	Yokohama Quarantine Station	2011-08-04			675
2011-05-25	1251999570	Tokyo shibaura slaughterhouse	Tokyo	Tokyo	Tokyo Metropolitan Institute of Public Health	2011-07-16			610
2011-05-09	1252629391	Tokyo shibaura slaughterhouse	Tokyo	Tokyo	Tokyo Metropolitan Institute of Public Health	2011-07-16			670
2011-04-15	1253311370	Tokyo shibaura slaughterhouse	Tokyo	Tokyo	Tokyo Metropolitan Institute of Public Health	2011-08-31			1200
2011-04-18	1253648698	Yokohama central	Yokohama-shi	Kanagawa	Kanagawa institute of Public Health	2011-09-15			580

## Sheet: Other prefectures
The list of cattle which might be fed the rice straw contaminated with radioactive materials, and inspection results of its meat. As of Feb 27, 2012
Only samples are included that exceeded the regulatory limit of 500 Bq/kg radiocesium. See [15] for the entire data set.
(Rice straw from other prefectures than Fukushima)
Origin	Slaughter house	Individual Identification Number	Jurisdiction municipality (slaughter house)	Implementing municipality	Inspection agency	Announcement date	Cesium‐134 (Bq/kg)	Cesium‐137 (Bq/kg)	Total (Bq/kg)
Akita	Akita meat distribution center	1077235555	Akita	Akita	‐	2011/07/22			520
Miyagi	Tokyo shibaura slaughterhouse	1250055765	Tokyo	Kawasaki‐shi	National Institute of Public Health	2011/07/25			618
Miyagi	Tokyo shibaura slaughterhouse	836374320	Tokyo	Otsu‐shi	‐	2011/07/26			550
Iwate	Tokyo shibaura slaughterhouse	247961263	Tokyo	Yokohama‐shi	Kanagawa institute of Public Health	2011/07/26			560
Miyagi	Tokyo shibaura slaughterhouse	1032599029	Tokyo	Niigata‐shi	Environmental Science Research	2011/07/26			770
Iwate	Tokyo shibaura slaughterhouse	246051613	Tokyo	Tokyo	Yokohama Quarantine Station	2011/07/27			681
Miyagi	Sendai meat plant	240991045	Sendai‐shi	Sendai‐shi	‐	2011/07/27			746
Miyagi	Tokyo shibaura slaughterhouse	240747611	Tokyo	Kawasaki‐shi	‐	2011/07/28			506
Miyagi	Tokyo shibaura slaughterhouse	836367179	Tokyo	Kawasaki‐shi	‐	2011/07/28			528
Miyagi	Sendai meat plant	836206799	Sendai‐shi	Hokkaido	‐	2011/07/28			530
Miyagi	Tokyo shibaura slaughterhouse	1215283073	Tokyo	Kawasaki‐shi	‐	2011/07/28			665
Yamagata	Yamagata meat public corporation	837101925	Yamagata	Fukuoka	‐	2011/07/29			530
Miyagi	Tokyo shibaura slaughterhouse	836268537	Tokyo	Sendai‐shi	Yokohama Quarantine Station	2011/07/29			1293
Miyagi	Sendai meat plant	368617636	Sendai‐shi	Miyagi	‐	2011/07/30			631
Iwate	Tokyo shibaura slaughterhouse	247841459	Tokyo	Tokyo	Yokohama Quarantine Station	2011/07/30			655
Miyagi	Sendai meat plant	1034700485	Sendai‐shi	Tokyo	Yokohama Quarantine Station	2011/08/01			597
Miyagi	Sendai meat plant	368616684	Sendai‐shi	Aichi	Aichi Institute of Public Health	2011/08/01			860
Iwate	Tokyo shibaura slaughterhouse	247955125	Tokyo	Chiba	Yokohama Quarantine Station	2011/08/02			577
Miyagi	Iwate livestock distribution center	836209196	Iwate	Miyagi	‐	2011/08/03			530
Miyagi	Tokyo shibaura slaughterhouse	240541219	Tokyo	Tokyo	‐	2011/08/03		640	640
Miyagi	Tokyo shibaura slaughterhouse	240453550	Tokyo	Saitama	‐	2011/08/03			641
Miyagi	Tokyo shibaura slaughterhouse	1230132059	Tokyo	Saitama	National Institute of Public Health	2011/08/03			1233
Tochigi	Saitama slaughterhouse	1006198081	Saitama‐shi	Ibaraki	‐	2011/08/03			1568
Miyagi	Tokyo shibaura slaughterhouse	240989523	Tokyo	Fujisawa‐shi	Yokohama Quarantine Station	2011/08/04	298	357	655
Miyagi	Tokyo shibaura slaughterhouse	1244275940	Tokyo	Saitama	National Institute of Public Health	2011/08/04	400	430	830
Miyagi	Sendai meat plant	836190265	Sendai‐shi	Sendai‐shi	‐	2011/08/05			668
Akita	Sannohe meat center	247119510	Aomori	Aomori	Yokohama Quarantine Station	2011/08/05			781
Tochigi	Chiba meat public corporation	1014025164	Chiba	Tokyo	‐	2011/08/05			2200
Tochigi	Tochigi livestock corporation	1014089043	Tochigi	Niigata	‐	2011/08/06		730	730
Iwate	Tokyo shibaura slaughterhouse	246784184	Tokyo	Sakai‐shi	Osaka prefecture University	2011/08/09			550
Iwate	Tokyo shibaura slaughterhouse	837809197	Tokyo	Sakai‐shi	Osaka prefecture University	2011/08/09			1340
Tochigi	Nishinomiya meat center	1256509088	Hyogo	Saitama	Saitama Institute of Public Health	2011/08/11			520
Miyagi	Sendai meat plant	836268421	Miyagi	Sendai‐shi	Yokohama Quarantine Station	2011/08/11			1381
Miyagi	Sendai meat plant	1030188423	Miyagi	Sendai‐shi	Yokohama Quarantine Station	2011/08/12			515
Miyagi	Tokyo shibaura slaughterhouse	837800354	Tokyo	Saitama	Saitama Institute of Public Health	2011/08/17	230	290	520
Iwate	Tokyo shibaura slaughterhouse	200685953	Tokyo	Kawasaki‐shi	Tokyo Quarantine Station	2011/08/18			623
Iwate	Chikusei meat center	1175872102	Ibaraki	Ibaraki	Yokohama Quarantine Station	2011/08/22			2430
Miyagi	Sendai meat plant	844125433	Sendai‐shi	Sendai‐shi	Yokohama Quarantine Station	2011/08/26			673
Iwate	Tokyo shibaura slaughterhouse	246779630	Tokyo	Saitama	Saitama Institute of Public Health	2011/08/26	450	520	970
Miyagi	Sendai meat plant	1231184873	Sendai‐shi	Sendai‐shi	Yokohama Quarantine Station	2011/08/29			502
Tochigi	Nasu meat center	1189217128	Tochigi	Tokyo	Yokohama Quarantine Station	2011/08/30			1304
Miyagi	Sendai meat plant	1031369197	Sendai‐shi	Niigata‐shi	Environmental Science Research	2011/09/08	230	280	510
Miyagi	Tokyo shibaura slaughterhouse	240968887	Tokyo	Kawasaki‐shi	Kawasaki Institute of Public Health	2011/09/15	615	734	1349
Miyagi	Sendai meat plant	1037271012	Sendai‐shi	Akita‐shi	Tokyo Quarantine Station	2011/09/16			868
Miyagi	Sendai meat plant	1248233694	Sendai‐shi	Sendai‐shi	Tokyo Quarantine Station	2011/10/13			678
Miyagi	Sendai meat plant	1211460362	Sendai‐shi	Tokyo	Aichi Institute of Public Health	2011/10/19			1400
Miyagi	Sendai meat plant	1215578810	Sendai‐shi	Yokohama‐shi	Yokohama Institute of Public Health	2011/10/26	497	379	876
Iwate	Tokyo shibaura slaughterhouse	442000361	Tokyo	Kawasaki‐shi	Kawasaki Institute of Public Health	2011/10/31	227	286	513
Iwate	Tokyo shibaura slaughterhouse	0247847765	Tokyo	Iwate	Research Institute for Environmental Sciences and Public Health of Iwate Prefecture	2011/08/04			1198
Iwate	Tokyo shibaura slaughterhouse	0246777995	Tokyo	Iwate	Research Institute for Environmental Sciences and Public Health of Iwate Prefecture	2011/08/04			682
Miyagi	Sendai meat plant	1030280035	Sendai‐shi	Gifu	Gifu Prefectural Research Institute for. Health and Environmental Sciences	2011/10/18			640
