# Supplementary material for: Monitoring and radioecological characteristics of radiocesium in Japanese beef after the Fukushima nuclear accident
Source: J Radioanal Nucl Chem. 2016 Sep 7;311(2):1367–73. doi: 10.1007/s10967-016-5021-0 (PMC5306270; doi:10.1007/s10967-016-5021-0)
Supplement: Supplementary file 2 — Supplementary material 2 (XLSX 18 kb). Table S2. Selected data of beef with an unusually high 134Cs/137Cs activity ratio which were published with significant delay on April 24, 2014 [file 10967_2016_5021_MOESM2_ESM.xlsx]

## Sheet: Tabelle1
No	都道府県	Prefecture	市町村	area	その他	Notes	非流通品 ／流通品	pre marketed/post marketed	食品 カテゴリ	Food Category	品目	Food Tested	その他	Notes	Inspection instrument	Sampling Date	Results Obtained Date	Press Release Date	Cesium-134	Cesium-137	Cesium total	Days after accident	134/147Cs ratio	Day of the accident
24144	北海道	Hokkaido	中標津町	Nakashibetsu-cho	―	-	非流通品	pre marketed	畜産物	livestock products	牛肉	Cattle meat	全戸検査		Ge	2013-11-05	2013-11-05	2014-04-24	6.13	6.73	13	970	0.910847	2011-03-11
24145	北海道	Hokkaido	中標津町	Nakashibetsu-cho	―	-	非流通品	pre marketed	畜産物	livestock products	牛肉	Cattle meat	全戸検査		Ge	2013-11-06	2013-11-06	2014-04-24	5.48	7.05	13	971	0.777305
24218	徳島県	Tokushima	―	-	―	-	非流通品	pre marketed	畜産物	livestock products	牛肉	Cattle meat	全戸検査		Ge	2013-11-06	2013-11-06	2014-04-24	6.03	8.01	14	971	0.752809
24219	徳島県	Tokushima	鳴門市	Naruto-shi	―	-	非流通品	pre marketed	畜産物	livestock products	牛肉	Cattle meat	全戸検査		Ge	2013-11-06	2013-11-06	2014-04-24	6.29	7.03	13	971	0.894737
24146	北海道	Hokkaido	中標津町	Nakashibetsu-cho	―	-	非流通品	pre marketed	畜産物	livestock products	牛肉	Cattle meat	全戸検査		Ge	2013-11-11	2013-11-11	2014-04-24	6.63	6.61	13	976	1.00303
24147	徳島県	Tokushima	板野町	Itano-cho	―	-	非流通品	pre marketed	畜産物	livestock products	牛肉	Cattle meat	全戸検査		Ge	2013-11-11	2013-11-11	2014-04-24	6.46	5.62	12	976	1.14947
24220	徳島県	Tokushima	―	-	―	-	非流通品	pre marketed	畜産物	livestock products	牛肉	Cattle meat	全戸検査		Ge	2013-11-12	2013-11-12	2014-04-24	6.48	5.62	12	977	1.15302
24221	徳島県	Tokushima	―	-	―	-	非流通品	pre marketed	畜産物	livestock products	牛肉	Cattle meat	全戸検査		Ge	2013-11-12	2013-11-12	2014-04-24	6.55	6.38	13	977	1.02665
24148	徳島県	Tokushima	鳴門市	Naruto-shi	―	-	非流通品	pre marketed	畜産物	livestock products	牛肉	Cattle meat	全戸検査		Ge	2013-11-13	2013-11-13	2014-04-24	6.24	6.6	13	978	0.945455
24149	徳島県	Tokushima	鳴門市	Naruto-shi	―	-	非流通品	pre marketed	畜産物	livestock products	牛肉	Cattle meat	全戸検査		Ge	2013-11-13	2013-11-13	2014-04-24	6.39	6.14	13	978	1.04072
24150	北海道	Hokkaido	別海町	Betsukai-cho	―	-	非流通品	pre marketed	畜産物	livestock products	牛肉	Cattle meat	全戸検査		Ge	2013-11-18	2013-11-18	2014-04-24	7.06	8.44	16	983	0.836493
24151	徳島県	Tokushima	板野町	Itano-cho	―	-	非流通品	pre marketed	畜産物	livestock products	牛肉	Cattle meat	全戸検査		Ge	2013-11-18	2013-11-18	2014-04-24	6.2	6.14	12	983	1.00977
24222	徳島県	Tokushima	阿波市	Awa-shi	―	-	非流通品	pre marketed	畜産物	livestock products	牛肉	Cattle meat	全戸検査		Ge	2013-11-18	2013-11-18	2014-04-24	7.08	7.25	14	983	0.976552
24223	徳島県	Tokushima	吉野川市	Yoshinogawa-shi	―	-	非流通品	pre marketed	畜産物	livestock products	牛肉	Cattle meat	全戸検査		Ge	2013-11-18	2013-11-18	2014-04-24	5.74	5.33	11	983	1.07692
24152	北海道	Hokkaido	中標津町	Nakashibetsu-cho	―	-	非流通品	pre marketed	畜産物	livestock products	牛肉	Cattle meat	全戸検査		Ge	2013-11-19	2013-11-19	2014-04-24	6.44	5.48	12	984	1.17518
24153	北海道	Hokkaido	士幌町	Shihoro-cho	―	-	非流通品	pre marketed	畜産物	livestock products	牛肉	Cattle meat	全戸検査		Ge	2013-11-22	2013-11-22	2014-04-24	6.13	5.62	12	987	1.09075
24154	北海道	Hokkaido	上士幌町	Kamishihoro-cho	―	-	非流通品	pre marketed	畜産物	livestock products	牛肉	Cattle meat	全戸検査		Ge	2013-11-25	2013-11-25	2014-04-24	6.57	7.55	14	990	0.870199
24155	宮城県	Miyagi	登米市	Tome-shi	―	-	非流通品	pre marketed	畜産物	livestock products	牛肉	Cattle meat	全戸検査		Ge	2013-11-25	2013-11-25	2014-04-24	6.44	5.18	12	990	1.24324
24156	徳島県	Tokushima	板野町	Itano-cho	―	-	非流通品	pre marketed	畜産物	livestock products	牛肉	Cattle meat	全戸検査		Ge	2013-11-25	2013-11-25	2014-04-24	6.57	7.15	14	990	0.918881
24157	北海道	Hokkaido	上士幌町	Kamishihoro-cho	―	-	非流通品	pre marketed	畜産物	livestock products	牛肉	Cattle meat	全戸検査		Ge	2013-11-26	2013-11-26	2014-04-24	5.15	6.38	12	991	0.80721
24158	北海道	Hokkaido	本別町	Hombetsu-cho	―	-	非流通品	pre marketed	畜産物	livestock products	牛肉	Cattle meat	全戸検査		Ge	2013-11-27	2013-11-27	2014-04-24	6.13	5.62	12	992	1.09075
24159	徳島県	Tokushima	鳴門市	Naruto-shi	―	-	非流通品	pre marketed	畜産物	livestock products	牛肉	Cattle meat	全戸検査		Ge	2013-12-02	2013-12-02	2014-04-24	6.02	6.83	13	997	0.881406
24160	北海道	Hokkaido	中標津町	Nakashibetsu-cho	―	-	非流通品	pre marketed	畜産物	livestock products	牛肉	Cattle meat	全戸検査		Ge	2013-12-02	2013-12-02	2014-04-24	5.39	6.83	12	997	0.789165
24161	北海道	Hokkaido	清水町	Shimizu-cho	―	-	非流通品	pre marketed	畜産物	livestock products	牛肉	Cattle meat	全戸検査		Ge	2013-12-04	2013-12-04	2014-04-24	6.36	6.39	13	999	0.995305
24162	徳島県	Tokushima	板野町	Itano-cho	―	-	非流通品	pre marketed	畜産物	livestock products	牛肉	Cattle meat	全戸検査		Ge	2013-12-04	2013-12-04	2014-04-24	6.31	5.62	12	999	1.12278
24163	宮城県	Miyagi	登米市	Tome-shi	―	-	非流通品	pre marketed	畜産物	livestock products	牛肉	Cattle meat	全戸検査		Ge	2013-12-06	2013-12-06	2014-04-24	5.84	6.73	13	1001	0.867756
24164	北海道	Hokkaido	中標津町	Nakashibetsu-cho	―	-	非流通品	pre marketed	畜産物	livestock products	牛肉	Cattle meat	全戸検査		Ge	2013-12-09	2013-12-09	2014-04-24	6.13	6.38	13	1004	0.960815
24165	北海道	Hokkaido	中標津町	Nakashibetsu-cho	―	-	非流通品	pre marketed	畜産物	livestock products	牛肉	Cattle meat	全戸検査		Ge	2013-12-10	2013-12-10	2014-04-24	6.55	6.38	13	1005	1.02665
24166	北海道	Hokkaido	幕別町	Makubetsu-cho	―	-	非流通品	pre marketed	畜産物	livestock products	牛肉	Cattle meat	全戸検査		Ge	2013-12-11	2013-12-11	2014-04-24	6.69	6.61	13	1006	1.0121
24167	北海道	Hokkaido	羅臼町	Rausu-cho	―	-	非流通品	pre marketed	畜産物	livestock products	牛肉	Cattle meat	全戸検査		Ge	2013-12-13	2013-12-13	2014-04-24	7.18	5.48	13	1008	1.31022
24168	北海道	Hokkaido	別海町	Betsukai-cho	―	-	非流通品	pre marketed	畜産物	livestock products	牛肉	Cattle meat	全戸検査		Ge	2013-12-16	2013-12-16	2014-04-24	6.55	5.89	12	1011	1.11205
24169	北海道	Hokkaido	池田町	Ikeda-cho	―	-	非流通品	pre marketed	畜産物	livestock products	牛肉	Cattle meat	全戸検査		Ge	2013-12-19	2013-12-19	2014-04-24	6.07	6.38	12	1014	0.951411
24170	北海道	Hokkaido	中標津町	Nakashibetsu-cho	―	-	非流通品	pre marketed	畜産物	livestock products	牛肉	Cattle meat	全戸検査		Ge	2013-12-23	2013-12-23	2014-04-24	5.48	5.62	11	1018	0.975089
24171	北海道	Hokkaido	上士幌町	Kamishihoro-cho	―	-	非流通品	pre marketed	畜産物	livestock products	牛肉	Cattle meat	全戸検査		Ge	2013-12-24	2013-12-24	2014-04-24	6.94	5.62	13	1019	1.23488
24172	宮城県	Miyagi	登米市	Tome-shi	―	-	非流通品	pre marketed	畜産物	livestock products	牛肉	Cattle meat	全戸検査		Ge	2013-12-25	2013-12-25	2014-04-24	6.3	6.02	12	1020	1.04651
24173	北海道	Hokkaido	―	-	―	-	非流通品	pre marketed	畜産物	livestock products	牛肉	Cattle meat	全戸検査		Ge	2013-12-25	2013-12-25	2014-04-24	6.78	6.5	13	1020	1.04308
24174	徳島県	Tokushima	阿南市	Anan-shi	―	-	非流通品	pre marketed	畜産物	livestock products	牛肉	Cattle meat	全戸検査		Ge	2013-12-25	2013-12-25	2014-04-24	6.03	7.25	13	1020	0.831724
24175	北海道	Hokkaido	美幌町	Bihoro-cho	―	-	非流通品	pre marketed	畜産物	livestock products	牛肉	Cattle meat	全戸検査		Ge	2013-12-30	2013-12-30	2014-04-24	6.32	6.97	13	1025	0.906743
24176	宮城県	Miyagi	登米市	Tome-shi	―	-	非流通品	pre marketed	畜産物	livestock products	牛肉	Cattle meat	全戸検査		Ge	2014-01-08	2014-01-08	2014-04-24	6.46	5.77	12	1034	1.11958
24177	北海道	Hokkaido	更別村	Sarabetsu-mura	―	-	非流通品	pre marketed	畜産物	livestock products	牛肉	Cattle meat	全戸検査		Ge	2014-01-08	2014-01-08	2014-04-24	5.74	5.02	11	1034	1.14343
24178	北海道	Hokkaido	中標津町	Nakashibetsu-cho	―	-	非流通品	pre marketed	畜産物	livestock products	牛肉	Cattle meat	全戸検査		Ge	2014-01-14	2014-01-14	2014-04-24	5.91	6.14	12	1040	0.962541
24179	徳島県	Tokushima	板野町	Itano-cho	―	-	非流通品	pre marketed	畜産物	livestock products	牛肉	Cattle meat	全戸検査		Ge	2014-01-14	2014-01-14	2014-04-24	6.14	6.61	13	1040	0.928896
24180	北海道	Hokkaido	更別村	Sarabetsu-mura	―	-	非流通品	pre marketed	畜産物	livestock products	牛肉	Cattle meat	全戸検査		Ge	2014-01-15	2014-01-15	2014-04-24	5.76	4.68	10	1041	1.23077
24181	北海道	Hokkaido	中標津町	Nakashibetsu-cho	―	-	非流通品	pre marketed	畜産物	livestock products	牛肉	Cattle meat	全戸検査		Ge	2014-01-17	2014-01-17	2014-04-24	5.26	5.18	10	1043	1.01544
24182	北海道	Hokkaido	中標津町	Nakashibetsu-cho	―	-	非流通品	pre marketed	畜産物	livestock products	牛肉	Cattle meat	全戸検査		Ge	2014-01-20	2014-01-20	2014-04-24	5.91	6.26	12	1046	0.944089
24183	北海道	Hokkaido	足寄町	Ashoro-cho	―	-	非流通品	pre marketed	畜産物	livestock products	牛肉	Cattle meat	全戸検査		Ge	2014-01-22	2014-01-22	2014-04-24	6.17	6.26	12	1048	0.985623
24184	徳島県	Tokushima	板野町	Itano-cho	―	-	非流通品	pre marketed	畜産物	livestock products	牛肉	Cattle meat	全戸検査		Ge	2014-01-27	2014-01-27	2014-04-24	5.86	6.5	12	1053	0.901538
24185	北海道	Hokkaido	中標津町	Nakashibetsu-cho	―	-	非流通品	pre marketed	畜産物	livestock products	牛肉	Cattle meat	全戸検査		Ge	2014-01-27	2014-01-27	2014-04-24	6.63	6.73	13	1053	0.985141
24186	北海道	Hokkaido	中標津町	Nakashibetsu-cho	―	-	非流通品	pre marketed	畜産物	livestock products	牛肉	Cattle meat	全戸検査		Ge	2014-01-28	2014-01-28	2014-04-24	5.44	6.38	12	1054	0.852665
24187	北海道	Hokkaido	中標津町	Nakashibetsu-cho	―	-	非流通品	pre marketed	畜産物	livestock products	牛肉	Cattle meat	全戸検査		Ge	2014-02-03	2014-02-03	2014-04-24	5.69	6.73	12	1060	0.845468
24188	徳島県	Tokushima	板野町	Itano-cho	―	-	非流通品	pre marketed	畜産物	livestock products	牛肉	Cattle meat	全戸検査		Ge	2014-02-03	2014-02-03	2014-04-24	6.17	7.83	14	1060	0.787995
24189	北海道	Hokkaido	本別町	Hombetsu-cho	―	-	非流通品	pre marketed	畜産物	livestock products	牛肉	Cattle meat	全戸検査		Ge	2014-02-05	2014-02-05	2014-04-24	6.48	6.61	13	1062	0.980333
24190	北海道	Hokkaido	本別町	Hombetsu-cho	―	-	非流通品	pre marketed	畜産物	livestock products	牛肉	Cattle meat	全戸検査		Ge	2014-02-07	2014-02-07	2014-04-24	5.83	6.73	13	1064	0.86627
24191	北海道	Hokkaido	上士幌町	Kamishihoro-cho	―	-	非流通品	pre marketed	畜産物	livestock products	牛肉	Cattle meat	全戸検査		Ge	2014-02-10	2014-02-10	2014-04-24	5.37	6.14	12	1067	0.874593
24192	北海道	Hokkaido	中標津町	Nakashibetsu-cho	―	-	非流通品	pre marketed	畜産物	livestock products	牛肉	Cattle meat	全戸検査		Ge	2014-02-12	2014-02-12	2014-04-24	6.87	6.91	14	1069	0.994211
24193	徳島県	Tokushima	板野町	Itano-cho	―	-	非流通品	pre marketed	畜産物	livestock products	牛肉	Cattle meat	全戸検査		Ge	2014-02-12	2014-02-12	2014-04-24	5.41	5.87	11	1069	0.921635
24194	北海道	Hokkaido	中標津町	Nakashibetsu-cho	―	-	非流通品	pre marketed	畜産物	livestock products	牛肉	Cattle meat	全戸検査		Ge	2014-02-17	2014-02-17	2014-04-24	6.07	7.45	14	1074	0.814765
24195	徳島県	Tokushima	鳴門市	Naruto-shi	―	-	非流通品	pre marketed	畜産物	livestock products	牛肉	Cattle meat	全戸検査		Ge	2014-02-18	2014-02-18	2014-04-24	6.21	6.38	13	1075	0.973354
24196	北海道	Hokkaido	釧路市	Kushiro-shi	―	-	非流通品	pre marketed	畜産物	livestock products	牛肉	Cattle meat	全戸検査		Ge	2014-02-19	2014-02-19	2014-04-24	4.8	6.38	11	1076	0.752351
24197	北海道	Hokkaido	上士幌町	Kamishihoro-cho	―	-	非流通品	pre marketed	畜産物	livestock products	牛肉	Cattle meat	全戸検査		Ge	2014-02-20	2014-02-20	2014-04-24	6.12	6.26	12	1077	0.977636
